# Supplementary material for: Home- and Community-Based Interventions for Physical Activity and Early Child Development: A Systematic Review of Effective Strategies
Source: Int J Environ Res Public Health. 2022 Sep 22;19(19):11968. doi: 10.3390/ijerph191911968 (PMC9565703; doi:10.3390/ijerph191911968)
Supplement: Supplementary file 1 [file ijerph-19-11968-s001.zip]

Archive with 1 entries (1 files):
- ijerph-1883962-supplementary.pdf
